# Supplementary material for: Bodily disownership is associated with self-concept fragmentation
Source: iScience. 2025 May 31;28(7):112805. doi: 10.1016/j.isci.2025.112805 (PMC12205829; doi:10.1016/j.isci.2025.112805)
Supplement: Data S1. Anonymized source data — (A) Source data for Figure 2B. (B) Source data for Figure 2C. (C) Source data for Figure 2D. (D) Source data for Figure 2E. (E) Source data for Figure 2F. (F) Source data for Figure 2G. (G) Source data for Figure 2H. [file mmc2.xlsx]

## Sheet: Fig_2B
asyncSelf	syncSelf
3.09639	3.30945
2.7248	2.0039
2.16401	1.76027
2.26951	2.08874
2.89539	2.82287
2.29001	2.85518
3.37643	3.3131
2.93013	2.97643
2.60122	1.89124
2.95656	2.58074
2.41944	1.98465
2.95926	1.99658
2.82374	3.03703
2.04538	2.08642
1.88399	1.97548
2.99434	3.38133
1.90592	1.79087
1.62932	1.52322
2.83272	3.45037
3.21546	2.41613
2.95842	2.54944
2.63124	2.71657
2.65574	2.41371
2.61491	2.46151
2.60205	1.57645
2.19331	2.61076
2.0203	1.88029
3.02923	3.26615
1.91727	2.28585
2.20276	2.62356
2.01716	2.35931
2.28398	1.79587
2.71244	3.2395
3.32555	3.06581
2.85935	2.18922
1.73767	1.50294
2.06117	1.86029
1.89149	1.98355
1.63759	1.43038
3.39125	2.21188
2.44578	1.91422
2.03938	2.17606
2.57572	2.28431
1.88199	2.00436
1.84913	2.397
3.25595	2.33309
3.27787	3.07007
1.93029	1.58958
2.50417	1.77462
2.07294	1.75914
1.92879	1.83099
2.40907	2.29622
2.76608	2.1488
2.53141	2.67807
3.06914	2.09019
3.15019	3.37639
2.38098	2.81447
1.93931	1.97324
2.03859	2.15644
2.53069	2.14851
3.61541	2.71598
2.25803	2.62122
2.48556	2.69422
2.66336	3.17214
3.25271	3.43129

## Sheet: Fig_2C
asyncSelf	asyncFriend
3.09639	3.98111
2.7248	2.27993
2.16401	2.14462
2.26951	1.53343
2.89539	2.61457
2.29001	2.5514
3.37643	2.6796
2.93013	3.42348
2.60122	1.94581
2.95656	2.50487
2.41944	2.33785
2.95926	2.41881
2.82374	2.58708
2.04538	2.39632
1.88399	1.82287
2.99434	2.55393
1.90592	1.91111
1.62932	1.33896
2.83272	3.28541
3.21546	2.95381
2.95842	2.62327
2.63124	2.76192
2.65574	2.86554
2.61491	1.83075
2.60205	1.9493
2.19331	2.5447
2.0203	1.47752
3.02923	2.38993
1.91727	1.68143
2.20276	2.14859
2.01716	2.76048
2.28398	1.96868
2.71244	3.66094
3.32555	3.38014
2.85935	2.09296
1.73767	1.73672
2.06117	2.14836
1.89149	2.41756
1.63759	1.54428
3.39125	1.81957
2.44578	2.83099
2.03938	1.82368
2.57572	2.83808
1.88199	1.8501
1.84913	1.78504
3.25595	2.38229
3.27787	3.0491
1.93029	1.9371
2.50417	2.72303
2.07294	1.64445
1.92879	2.33004
2.40907	2.408
2.76608	2.6233
2.53141	2.5308
3.06914	2.50122
3.15019	2.51663
2.38098	1.89762
1.93931	1.29986
2.03859	2.32828
2.53069	2.40377
3.61541	3.09101
2.25803	2.25701
2.48556	1.99849
2.66336	2.55524
3.25271	3.44196

## Sheet: Fig_2D
asyncSelf	syncSelf
0.395062	0.394872
0.444444	0.419444
0.4	0.397778
0.411111	0.413333
0.413333	0.426667
0.402222	0.402222
0.408889	0.404444
0.404444	0.431111
0.424444	0.395402
0.433333	0.418391
0.416092	0.404938
0.415385	0.419048
0.389744	0.4
0.395556	0.393333
0.402222	0.446667
0.397778	0.402222
0.417778	0.429885
0.402299	0.42
0.411111	0.431111
0.416092	0.402222
0.413333	0.402564
0.397778	0.413793
0.411494	0.413333
0.413333	0.388889
0.428889	0.388506
0.421429	0.44359
0.427586	0.402222
0.425287	0.406667
0.4	0.402381
0.404598	0.397778
0.411111	0.412346
0.42619	0.4
0.4	0.42
0.417778	0.371111
0.417778	0.402222
0.408889	0.428889
0.42	0.404444
0.408889	0.441379
0.402222	0.4
0.386667	0.426667
0.416092	0.4
0.422222	0.393333
0.422222	0.409524
0.402222	0.415556
0.428889	0.415556
0.442222	0.443678
0.402299	0.4
0.402778	0.409524
0.406897	0.413793
0.426667	0.408889
0.404598	0.458667
0.411111	0.415556
0.388889	0.397701
0.417778	0.415556
0.431111	0.411111
0.42	0.397778
0.397701	0.417778
0.402222	0.426667
0.418391	0.402222
0.418391	0.393333
0.391111	0.437778
0.411494	0.395556
0.406667	0.397778
0.424444	0.417778
0.393333	0.428889

## Sheet: Fig_2E
asyncSelf	syncSelf
2.54368	4.25013
2.43636	1.8867
2.34629	2.51146
2.34296	2.85986
2.60593	3.17102
2.28384	2.5693
2.20806	2.30519
2.67057	2.55363
1.81613	1.88461
2.21063	2.16892
2.92981	2.08994
2.1653	1.86602
2.68186	2.26967
2.28602	1.75802
2.60237	2.11528
2.38672	3.31431
2.20354	2.08373
2.07886	1.96537
2.17477	2.76321
3.63149	2.52779
1.87177	3.07322
2.16208	2.5744
2.43334	3.30448
3.25258	4.07607
3.15556	3.18986
2.0815	2.16774
2.37954	2.66875
2.8444	2.7971
2.55964	2.05986
3.59728	2.40198
2.50598	2.27425
2.39916	2.22875
4.07084	3.2577
2.95106	3.22211
2.56835	3.39617
2.14925	1.73474
2.26633	2.43742
2.57403	1.76499
2.18081	2.22632
2.03945	1.91354
2.4215	2.09099
1.53594	1.89249
2.39973	2.71019
2.26301	2.52195
1.7865	2.06992
2.10032	3.16997
3.01994	2.5669
1.98254	2.29519
3.43522	2.2603
2.21416	1.80643
2.68595	1.96783
2.13507	2.49178
2.88469	3.16099
2.62353	3.16074
2.41542	2.83638
2.0176	2.33538
2.45529	2.49077
2.1907	1.92249
3.34089	2.64768
2.54089	2.50762
2.34569	2.05106
3.28094	2.32371
2.77376	2.02713
2.53529	2.35913
4.11285	4.45867

## Sheet: Fig_2F
asyncSelf	syncSelf
5.17912	6.26266
2.60621	2.42461
1.79732	1.95051
2.76546	2.84289
4.2945	4.19879
2.72405	4.35477
5.47013	4.32072
4.65252	3.17308
2.34425	2.01475
3.96622	4.21804
2.23043	1.65901
4.46566	2.23515
5.64783	3.47947
2.76359	2.46706
1.87969	1.60544
4.43396	5.17804
1.5587	1.50528
1.58739	0.974985
3.71586	4.16268
4.65872	3.91631
4.57555	3.7452
2.28494	3.70145
3.44768	3.60737
3.12201	2.74033
3.38122	1.72859
2.04053	2.56145
1.50506	1.41617
5.83153	6.78603
1.74185	2.35874
2.00234	2.80278
2.41516	3.25187
2.25724	1.41895
4.31952	7.75505
5.46869	4.8896
4.51493	3.23497
1.04959	1.30625
1.61499	1.30385
2.37926	1.75918
1.02386	0.985239
3.83306	2.11707
2.4403	1.97247
1.79492	2.87372
2.68627	3.48399
1.65904	1.84858
1.87287	2.13211
3.80753	3.16193
5.74228	4.87806
1.95583	1.32181
2.26692	1.67381
1.67464	1.38397
2.11537	1.891
2.68234	2.3756
3.40617	3.61887
3.31588	4.03631
4.28499	3.27627
4.47059	5.73987
2.58745	3.79026
1.68699	2.19306
2.94559	3.10895
2.45284	3.3964
6.10119	3.00979
2.66344	3.11972
2.8638	3.33578
4.06066	5.48244
6.20635	8.19975

## Sheet: Fig_2G
asyncSelf	syncSelf
2787	3072
2379	2571
2313	2063
2867	2862
2927	2599
1832	1765
2101	1939
2042	2277
2602	2379
2720	2501
3612	3206
1922	2063
4277	4403
2880	2919
2453	2671
2656	2453
2303	2469
2512	2649
2454	2746
2569	2529
2296	2146
2651	2986
4469	4075
2067	2119
2629	3092
3288	3266
2865	2890
1919	1689
3159	3415
2035	1562
2023	2042
3187	3560
2698	2678
1997	1789
2745	2668
3361	3194
3048	2804
2482	2910
3684	3494
3100	3068
2204	2169
2822	2911
2483	2555
2513	2827
2146	2396
2508	2311
2649	2704
2531	3411
3242	3400
2458	2237
3816	3615
2125	2080
1626	1767
2274	2613
2585	2513
2287	2251
1738	2026
3354	2990
2745	2749
3672	3985
2593	2932
2053	2145
2647	2527
3204	3388
2357	2412

## Sheet: Fig_2H
frag	mem
-0.912115	2.01618
1.36583	3.32435
0.149012	3.33981
0.624605	3.58488
-0.0368909	3.8019
-0.913368	3.28113
0.655645	3.05907
-0.0817881	3.1718
1.45419	2.39447
1.33222	2.19639
1.01997	2.58093
1.36365	2.96208
-0.424525	2.85538
-0.947941	2.64605
-0.516317	2.95025
0.286326	2.6006
0.0712015	3.32561
0.982016	1.88328
-1.44098	2.89509
1.1741	1.95457
0.993091	2.06361
0.290751	3.24536
0.392224	1.65982
0.999657	3.29659
1.01878	2.42044
-0.186248	2.24915
0.80027	1.88328
0.336031	2.99515
0.185892	2.91864
-0.758913	3.07452
-0.967188	3.12286
1.07141	1.99023
-0.901679	3.08933
0.234955	2.57606
1.23611	3.08476
0.84034	1.6064
0.0519826	3.63231
-0.985125	3.48994
1.04743	3.39565
1.33421	2.01133
0.195878	2.65524
-0.398336	1.72708
0.331387	3.3114
-0.193212	1.84907
-0.708322	3.26498
1.49733	3.29659
1.49409	3.05342
0.84888	2.64365
0.651035	3.2602
0.559037	3.19861
-0.0217794	2.69358
-0.358533	3.12286
0.947167	2.88001
-0.768917	3.12732
1.09733	3.19362
0.253709	2.56066
-0.130055	3.54219
0.748692	2.50842
-0.935288	2.2014
0.665547	2.88001
1.00402	2.37969
-0.776515	2.99515
0.42954	1.89458
-0.445051	3.36883
-1.39038	3.60328
